# Supplementary material for: Proteome-defined changes in cellular pathways for decidua and trophoblast tissues associated with location and viability of early-stage pregnancy
Source: Reprod Biol Endocrinol. 2022 Feb 21;20:36. doi: 10.1186/s12958-022-00908-3 (PMC8862331; doi:10.1186/s12958-022-00908-3)
Supplement: Supplementary file 1 — Additional file 1: Supplemental Table 1. Predicted upstream regulators identified in the trophoblast. [file 12958_2022_908_MOESM1_ESM.xlsx]

## Sheet: Supplemental Table 1
Supplemental Table 1: Predicted Upstream Regulators Identified in the Trophoblast
Upstream Regulatora	Molecule Type	Predicted Activation Stateb	Activation z-scorec	p-value of overlapd	Target Molecules in Dataset
Alpha catenin	group	Activated	3.667	3.61e-07	ADAMTS1,COL15A1,COL1A1,COL1A2,COL3A1,COL5A1,COL5A2,COL6A1,COL6A2,COL6A3,EGFL6,FMNL2,LAMA2,VCAM1
FAS	transmembrane receptor	Activated	3.301	0.000302	ARRB2,CD200,CD93,COL15A1,COL1A1,COL1A2,COL3A1,COL4A1,COL4A2,COL5A1,COL6A1,COL6A3,F3,GDE1,IFIT1,MGP,ORM1,THBD,TPM4,VCAM1,XPC
IFNG	cytokine	Activated	3.285	0.0218	A2M,ADGRG1,APOL1,BST1,C1QB,C1QC,C1R,C2,C3,CD200,COL1A1,COL1A2,COL5A2,DDX58,F3,FBP1,FN1,GGT5,GMPR,IFIT1,IFIT3,IFITM1,IGHG1,LAMC1,LOX,MORC2,MRC1,MX1,PARP9,PSMB8,RAC2, SERPING1,SYT7,TAP1,TAP2,TGFBR3,UBE2L6,VCAM1
IRF7	transcription regulator	Activated	3.256	0.00014	C5,DDX58,IFIT1,IFIT3,IFITM1,MX1,NT5C3A,PSMB8,TAP1,TAP2,UBE2L6
SPDEF	transcription regulator	Activated	3.162	9.97e-06	COL16A1,COL1A1,COL4A1,COL4A2,COL5A1,COL5A2,COL6A1,COL6A2,COL6A3,LAMC1
miR-29b-3p	mature microRNA	Activated	3.099	1.45e-05	COL15A1,COL1A1,COL1A2,COL3A1,COL4A1,COL4A2,COL5A2,LAMC1,LOXL2,PPIC
STAT1	transcription regulator	Activated	3.09	0.00154	A2M,C1R,C1S,C3,IFIT1,IFIT3,IFITM1,MX1,PARP9,PDGFRB,PSMB8,SERPING1,TAP1
AHR	ligand-dependent nuclear receptor	Activated	3.031	9.33e-11	A2M,CDK1,COL14A1,COL16A1,COL1A1,COL1A2,COL3A1,COL4A1,COL4A2,COL5A1,COL5A2,COL6A1,COL6A3,EFEMP1,EMILIN1,EMILIN2,ENPEP,FBLN2,FBN2,FN1,GHITM,HP,LBP,LTBP1,NID1,NID2,PDGFRB, PI4K2A,TGFBI
Estrogen Receptor	group	Activated	2.855	0.00104	C3,CD99,COL4A1,COL4A2,COL5A1,COL6A1,COL6A2,FN1,LOXL2,MAN1A1,SYNPO,TGFBR3
IRF5	transcription regulator	Activated	2.804	0.000468	COL1A1,COL3A1,COL4A1,DDX58,IFIT1,IFIT3,NT5C3A,UBE2L6
RUNX3	transcription regulator	Activated	2.646	0.0155	CHST14,COL4A1,ITGB5,LOX,RTN1,SVEP1,TEAD1
IFNA2	cytokine	Activated	2.642	0.000337	BAG3,C1R,C1S,DDX58,ENPP1,IFIT1,IFIT3,IFITM1,MX1,PARP9,TAP1,UBE2L6,VCAM1
Inosine	chemical - endogenous mammalian	Activated	2.63	0.00251	A2M,C1QB,C1QC,C1S,C2,C3,SERPING1
PPARGC1A	transcription regulator	Activated	2.621	0.00136	ADAMTS1,ADGRG1,AK1,C2,C3,COL1A2,COL6A2,COL6A3,CPN1,EGFL6,EMILIN2,FBLN2,GPC6,HAPLN1,IGFBP3,IMPA1,LAMA2,LAMB1,SVEP1,TGFBR3,VCAN
IRF3	transcription regulator	Activated	2.579	0.0417	DDX58,FN1,IFIT1,IFIT3,NT5C3A,TAP1,UBE2L6
PML	transcription regulator	Activated	2.538	0.0434	APOA1,DNAJB4,HBB,IFIT1,IFIT3,IFITM1,MX1,PSMB8,TAP1,TAP2
Butyric acid	chemical - endogenous mammalian	Activated	2.503	0.00027	A2M,ADGRG1,ALDH1A1,CAMP,CDK1,CLU,COL4A1,COL4A2,COL5A1,COL5A2,COL6A3,GCLC,HBA1/HBA2,HBB,IFIT1,IFIT3,IFITM1,IGFBP3,ITGB5,JCHAIN,NRP1,PTGS1,PYGL,TGFBI,TP53I3
CST5	other	Activated	2.496	1	DNAJB4,DOCK9,ITPRID2,KRR1,LAMC1,NRP1,NT5DC3,PPIC,RNASEH2B,SYT7,UTP18,VCAN,ZCCHC8
MIR17HG	other	Activated	2.449	0.0135	COL5A1,FBN2,GPC3,LAMA5,LTBP1,PTK7
MYOCD	transcription regulator	Activated	2.425	0.003	COL1A1,COL1A2,COL3A1,FAP,FN1,VCAN
IFNL1	cytokine	Activated	2.413	0.00228	DDX58,IFIT1,IFIT3,IFITM1,MX1,UBE2L6
IFNB1	cytokine	Activated	2.381	0.0102	APOL1,DDX58,FBLN2,FKBP9,IFIT1,IFIT3,IFITM1,LAMB1,MX1,NID2,NT5C3A
CDKN2A	transcription regulator	Activated	2.355	0.0243	A2M,AK1,C3,CDK1,COL1A2,ITGB5,MRC1,PDGFRB,PEG3,POLD2,RAB9A
COL18A1	other	Activated	2.236	0.0422	F3,FN1,HGF,KNG1,NRP1
MAVS	other	Activated	2.233	0.00322	DDX58,IFIT1,IFIT3,NT5C3A,UBE2L6
EOMES	transcription regulator	Activated	2.219	0.0098	COL3A1,COL6A3,IGFBP3,NRP2,TGFBI
EIF2AK2	kinase	Activated	2.219	0.0185	DDX58,IFIT1,IFITM1,PARP9,UBE2L6
ALDH1A2	enzyme	Activated	2.219	0.00102	ALDH1A1,COL1A2,COL3A1,PCOLCE,TGFBI
FBN1	other	Activated	2.213	0.000366	COL1A2,COL3A1,COL4A2,COL6A3,LTBP1
mir-29	microRNA	Activated	2.191	0.0135	COL1A1,COL3A1,COL4A2,FN1,NID1,PDGFRB
MYCN	transcription regulator	Activated	2.178	1	ALDH1A1,CLU,COL1A1,COL4A1,COL5A2,FKBP9,FN1,MRC2
STAT2	transcription regulator	Activated	2.166	0.00588	IFIT1,IFIT3,IFITM1,MX1,PSMB8
Interferon alpha	group	Activated	2.151	0.000121	APOL1,BCR,C3,DDX58,F3,IFIT1,IFIT3,IFITM1,MORC2,MX1,NT5C3A,PARP9,PSMB8,SIGLEC1,TAP1,TAP2,UBE2L6,VCAM1,WDFY1
Ifnar	group	Activated	2.138	0.000614	C3,DDX58,IFIT3,PSMB8,TAP1,TAP2,UBE2L6,VCAM1
IRF1	transcription regulator	Activated	2.133	0.00195	C1R,DDX58,IFIT1,IFIT3,IFITM1,MX1,PSMB8,TAP1,TAP2,VCAM1
HRAS	enzyme	Activated	2.102	0.0015	A2M,C1QC,CDK1,CLU,COL1A1,COL1A2,COL3A1,COL4A1,COL5A2,COL6A2,CSRP2,CSTA,EFEMP1,ENPP1,FBLN2,FN1,HGF,ITGB5,NID1,NID2,NRP1,PDGFRB,PPIC,PTGS1,RTN4,TAP1,TAP2,TENM3,TINAGL1,VCAN
CR1L	other	Activated	2.091	2.25e-10	C3,C9,COL15A1,COL1A1,COL1A2,COL3A1,COL4A1,COL4A2,COL5A1,COL6A1,COL6A3,MGP
SMAD7	transcription regulator	Activated	2.02	9.78e-05	CDK1,COL1A1,COL1A2,COL3A1,COL6A1,COL6A3,EFEMP1,FN1,NID2,TGFBI
TGM2	enzyme	Activated	2.01	0.002	C3,CD93,FN1,IFIT1,IFIT3,MGP,MORC2,PARP9,PDGFRB,PTGS1,SLC27A2,TAP1,VSIG4
NR4A3	ligand-dependent nuclear receptor	Activated	2	0.00588	COL16A1,COL1A1,COL6A1,COL6A2,FBP1
NR4A2	ligand-dependent nuclear receptor	Activated	2	0.00851	COL16A1,COL1A1,COL6A1,COL6A2
Hmgn3	other	Activated	2	0.00601	AHSG,AMBP,APOA1,KNG1
SOX1	transcription regulator	Activated	2	0.0372	EFEMP1,NRP1,PEG3,TEAD1
SOX3	transcription regulator	Activated	2	0.0372	EFEMP1,NRP1,PEG3,TEAD1
GMNN	transcription regulator	Activated	2	0.0445	EFEMP1,NRP1,PEG3,TEAD1
PNPT1	enzyme	Inhibited	-2	0.0153	DDX58,IFIT3,PARP9,UBE2L6
miR-146a-5p	mature microRNA	Inhibited	-2	0.0372	C8A,CAMP,LBP,PGLYRP2
SEMA7A	transmembrane receptor	Inhibited	-2	0.00258	COL1A1,COL1A2,COL3A1,FN1
Cholic acid	chemical - endogenous mammalian	Inhibited	-2	0.0811	APOA1,APOM,FBP1,PON1
AGT	growth factor	Inhibited	-2.029	0.0056	CDK1,COL1A1,COL1A2,COL3A1,COL4A1,COL6A1,EFEMP1,F3,FN1,HGF,IGFBP3,ITGB5,LAMB1,PSMB8,PTGS1,RIPK3,SNCA,THBD,VCAM1
TGFB2	growth factor	Inhibited	-2.034	0.000245	ALDH1A1,COL1A1,COL1A2,COL3A1,FN1,ITGB5,PDGFRB,TGFBR3,VCAN
PGR	ligand-dependent nuclear receptor	Inhibited	-2.057	0.0188	ADAMTS1,CDK1,COL6A1,COL6A2,DNAJB4,F3,FN1,HBA1/HBA2,NPC1,PAPSS2,PISD,RAB9A,TGFBI,VCAN
D-glucose	chemical - endogenous mammalian	Inhibited	-2.065	0.526	APOB,BCAT1,C3,CDK1,CLU,COL1A1,COL3A1,COL4A1,EMC10,FBP1,FN1,HAPLN1,HGF,HP,LAMB1,LAMC1,PDGFRB,VCAM1
KLF4	transcription regulator	Inhibited	-2.084	0.00394	ADAMTS1,ALDH1A1,COL1A1,EFEMP1,FN1,MRC1,NRP1,PEG3,TEAD1,THBD,VCAM1
CTNNB1	transcription regulator	Inhibited	-2.09	0.0072	ALDH1A1,CA3,CD99,CLU,CNTFR,COL1A1,COL4A1,COL4A2,CREG1,CTHRC1,DLK1,ENPP1,FAM126A,FBLN2,FN1,HAPLN1,HSD17B2,IFIT1,IFITM1,JCHAIN,LAMB1,NRP2,PEG3,TIA1,VCAM1,VCAN
SMAD3	transcription regulator	Inhibited	-2.109	0.00121	APOA1,APOB,C3,COL1A1,COL1A2,COL3A1,COL6A1,COL6A3,CRISPLD2,FN1,HP,ITGB5
HGF	growth factor	Inhibited	-2.136	0.000182	A2M,ADAMTS1,ADGRG1,ANGPTL2,CD93,CDK1,CNTFR,COL1A1,COL1A2,COL3A1,COL4A1,F3,FN1,HGF,IGFBP3,KRR1,LSM1,LYVE1,NID2,NPC1,NRP1,PTGS1,STAB1,THBD,VCAM1
PLAU	peptidase	Inhibited	-2.17	0.0185	F3,FN1,HGF,ITGB5,PON1
JUNB	transcription regulator	Inhibited	-2.173	0.000961	APOM,C1QB,C3,C5,CLU,COL1A1,COL1A2,FBLN2,FN1,SWAP70
SMAD4	transcription regulator	Inhibited	-2.2	0.0205	APOA1,APOB,COL1A2,FAP,FN1,HMGA2,HP,ITGB5,PDGFRB
TAZ	enzyme	Inhibited	-2.213	0.0375	ADAMTS1,COL1A1,COL5A1,COL5A2,FN1,LOX,LOXL2
F2R	G-protein coupled receptor	Inhibited	-2.213	0.043	F3,FBP1,FN1,HMGA2,LAMB1,VCAM1
DIO3	enzyme	Inhibited	-2.219	3.67e-05	ALDH1A1,COL6A1,GPC3,ITIH3,PYGL
POU5F1	transcription regulator	Inhibited	-2.235	1	BAG3,EFEMP1,NRP1,PEG3,TEAD1
Smad2/3-Smad4	complex	Inhibited	-2.236	3.67e-05	COL1A1,COL1A2,HMGA2,IGFBP3,ITGB5
RETNLB	other	Inhibited	-2.236	0.00588	COL1A1,COL1A2,FAP,FN1,TINAGL1
NORAD	other	Inhibited	-2.236	0.00588	COL4A1,COL4A2,COL5A1,COL6A2,IGFBP3
mir-223	microRNA	Inhibited	-2.236	0.226	BST1,CD93,CTSG,RIPK3,TGFBI
Aldosterone	chemical - endogenous mammalian	Inhibited	-2.302	0.000826	ADAMTS1,COL1A1,COL1A2,COL3A1,FN1,LOX,ORM1,PTGS1,VCAM1
IGF1	growth factor	Inhibited	-2.308	0.000337	A2M,CAMP,CDK1,CHAT,CLU,COL1A1,COL3A1,F3,FN1,HAPLN1,HBB,HGF,IGFBP3,ITGB5,PCOLCE,PDGFRB,PSMB8,TAP1,TAP2,TGFBI,VCAM1
Tgf beta	group	Inhibited	-2.308	0.00183	CLU,COL1A1,COL1A2,COL4A1,COL4A2,COL5A1,COL6A2,FBLN2,FN1,GCLC,IGFBP3,LOX,TGFBI,VCAM1
Brd4	kinase	Inhibited	-2.331	5.72e-10	APCS,COL1A1,COL1A2,COL3A1,COL4A1,COL4A2,COL5A2,COL6A3,HBA1/HBA2,HGF,LOX,LOXL2
SP1	transcription regulator	Inhibited	-2.341	0.0355	ADAMTS1,APOA1,CAMP,CD99,CDK1,COL1A1,COL1A2,F3,FN1,GPX4,HBB,HGF,IGFBP3,ITGB5,MRC1,PDGFRB,PTGS1,SLC19A1,TEAD1,TGFBR3,THBD
Akt	group	Inhibited	-2.348	0.185	A2M,COL3A1,F3,FN1,NRP2,PTGS1,VCAM1,VCAN
Progesterone	chemical - endogenous mammalian	Inhibited	-2.351	3.79e-05	ADAMTS1,ALDH1A1,BCAT1,C3,CA3,CHAT,COL15A1,DNAJB4,ENPEP,ENPP1,F3,FN1,HGF,HSD17B2,IGFBP3,LAMA2,LMO7,MRC1,NPC1,NPL,NRP1,PEG3,PISD,PROS1,PTGS1,RTN4,TGFBI,TGFBR3,THBD
IL10RA	transmembrane receptor	Inhibited	-2.36	0.000376	C3,CLCN7,COL14A1,CSRP2,EFEMP1,FN1,HGF,NPL,PCOLCE,PSMB8,PYGL,RIPK3,SCIN,SELENBP1,TAP1,TAP2
BCL6	transcription regulator	Inhibited	-2.425	0.0262	A2M,COL1A1,GPX4,HAPLN1,MCM3AP,MGP,MRC1,SH3PXD2B
NR1H4	ligand-dependent nuclear receptor	Inhibited	-2.433	0.0164	AMBP,APOA1,APOM,C3,KNG1,PON1,PTGS1,THBD
CPXM1	peptidase	Inhibited	-2.449	1.42e-07	COL14A1,COL15A1,COL16A1,COL4A2,COL5A1,COL6A1
IGF2BP1	translation regulator	Inhibited	-2.449	0.000156	COL14A1,COL1A1,COL1A2,COL5A1,COL6A2,COL6A3
CCR2	G-protein coupled receptor	Inhibited	-2.523	2.74e-08	C1QB,C1QC,COL14A1,COL1A1,COL1A2,COL4A1,COL4A2,COL6A1,COL6A2,COL6A3,FBLN2,FN1,ITIH3,PCOLCE,TGFBI,VCAN
CCN2	growth factor	Inhibited	-2.592	0.00828	ADAMTS1,COL1A1,COL4A2,EMILIN1,FN1,HAPLN1,LOX
CD44	other	Inhibited	-2.607	0.00915	CLU,COL1A1,COL3A1,COL5A2,EMILIN1,EPN2,FN1,LAMB1,LAMC1,LTBP1,VCAM1
CG	complex	Inhibited	-2.694	0.000561	ADAMTS1,BCAT1,CD93,CLU,CNPY4,EFEMP1,HAPLN1,HMGA2,IFIT3,IGFBP3,ITGB5,NRP1,PTGS1,SMARCA1,TGFBR3,VCAN
PPARA	ligand-dependent nuclear receptor	Inhibited	-2.961	0.00121	APCS,APOA1,APOM,C1QB,C1R,C1S,C2,C3,C5,C8A,C9,CDK1,CFI,CROT,ECH1,HGF,HPX,IGFBP3,PAQR7,PON1,RTN4,SELENBP1,SLC27A2,VCAM1
ROCK1	kinase	Inhibited	-3	9.28e-09	COL1A1,COL3A1,COL4A2,COL5A1,COL6A2,FBLN2,LAMA2,LAMC1,VCAM1
BRD4	kinase	Inhibited	-3.13	0.000793	COL1A1,COL1A2,COL4A1,COL5A1,FN1,ITGB5,LOX,LOXL2,PDGFRB,SLC19A1
NKX2-3	transcription regulator	Inhibited	-3.211	0.000103	BCHE,DDX58,FBN2,FCN3,GMPR,HSD17B2,NT5C3A,PAPSS2,PARP9,PSMB8,TAP1,TAP2,UBE2L6,VCAM1
Vegf	group	Inhibited	-3.408	0.00144	A2M,ADAMTS1,ADGRG1,ANGPTL2,APOM,ARHGAP18,CD93,CDK1,CNTFR,F3,FN1,IGFBP3,LYVE1,MGP,NID2,NPC1,NPL,NRP1,THBD,VCAM1
TGFB1	growth factor	Inhibited	-3.487	1.78e-07	AFM,AK1,APOB,C1QB,C1QC,C1R,C1S,C2,C3,C5,CAMP,CDK1,CFI,CLU,COL16A1,COL1A1,COL1A2,COL3A1,COL4A1,COL4A2,COL5A1,COL6A1,COL6A2,COL6A3,CSPG4,CSRP2,DMTN,DNAJB4,EHMT2,EMILIN1, ENPP1,F2,F3,FAP,FBLN2,FN1,GATM,GCLC,GGA3,GMPR,GRHL1,HGF,HMGA2,IFIT3,IGFBP3,ITGB5,ITIH3,ITIH5,KNG1,LAMC1,LOX,LOXL2,LTA4H,LTBP1,LYVE1,MELTF,MGP,MRC1,NRP1,PDGFRB,PRPS1,PTGS1, RAB9A,S1PR2,SELENBP1,SEMA3B,SMOC2,SVEP1,TGFBI,TGFBR3,THBD,T…
a Upstream Regulator refers to any molecule that can affect the expression or transcription another molecule as curated by the literature. Molecules highlighted in yellow are depicted in Figure 7.
b The predicted activation state of the upstream regulator, based on the Activation z‑score. Orange highlight: supports an upstream regulator prediction of activated; Blue highlight: supports an upstream regulator prediction of inhibited.
c The Activation z-score predicts the activation state of the upstream regulator, using the molecule expression patterns of the molecules downstream of an upstream regulator. An absolute z-score of ≥ 2 is considered significant.
d The p-value of overlap is calculated by the right-tailed Fisher’s Exact Test and indicates the statistical significance of genes in the dataset that are downstream of the upstream regulator.
