# Supplementary material for: Proteome-defined changes in cellular pathways for decidua and trophoblast tissues associated with location and viability of early-stage pregnancy
Source: Reprod Biol Endocrinol. 2022 Feb 21;20:36. doi: 10.1186/s12958-022-00908-3 (PMC8862331; doi:10.1186/s12958-022-00908-3)
Supplement: Supplementary file 2 — Additional file 2: Supplementary Table S2. Predicted upstream regulators identified in the decidua. [file 12958_2022_908_MOESM2_ESM.xlsx]

## Sheet: Supplemental Table 2
Supplemental Table 2: Predicted Upstream Regulators Identified in the Decidua
Upstream Regulatora	Molecule Type	Predicted Activation Stateb	Activation z-scorec	p-value of overlapd	Target Molecules in Dataset
AHR	ligand-dependent nuclear receptor	Activated	2.473	6.56e-07	CHST2, COL1A1, COL4A1, COL4A2, COL5A2, COL6A1, FBN2, NID1, NID2, PDGFRA, PI4K2A, PKLR, SDSL, TGFBI
FAS	transmembrane receptor	Activated	2.449	0.00586	COL18A1, COL1A1, COL4A1, COL4A2, COL6A1, FBN1, P2RX4, PSD4, SPG7
PPARGC1A	transcription regulator	Activated	2.334	0.00266	ADAMTS1, APOD, COL6A2, CPXM1, CYP11A1, DPT, GPC6, IGFBP5, LAMA2, LAMB1
Estrogen Receptor	group	Activated	2	0.1	COL4A1, COL4A2, COL6A1, COL6A2
SPDEF	transcription regulator	Activated	3	1.66e-08	CD34, COL1A1, COL4A1, COL4A2, COL5A2, COL6A1, COL6A2, LAMB2, LAMC1
Alpha catenin	group	Activated	2.945	2e-07	ADAMTS1, COL1A1, COL5A2, COL6A1, COL6A2, CTSB, DKK1, IGFBP2, LAMA2, PDGFRA
CR1L	other	Activated	2.449	1.65e-06	COL18A1, COL1A1, COL4A1, COL4A2, COL6A1, FBN1
miR-29b-3p	mature microRNA	Activated	2.595	2.72e-06	CD276, COL1A1, COL4A1, COL4A2, COL5A2, FBN1, LAMC1
mir-29	microRNA	Activated	2.207	0.000363	CD276, COL1A1, COL4A2, DKK1, NID1
MIR17HG	other	Activated	2	0.00678	FBN2, HSPG2, LAMA5, PDGFRA
RUNX3	transcription regulator	Activated	2	0.013	CHST3, COL4A1, FBN1, PAPPA
Insulin	group	Inhibited	-2.248	0.0661	COL1A1, COL4A1, COL6A1, CYP11A1, IGFBP2, LAMB1, PDGFRA, TGFBI
Tretinoin	chemical - endogenous mammalian	Inhibited	-2.32	0.00711	APOD, CD34, CGA, COL1A1, COL4A1, COL4A2, CTSB, CYP11A1, DKK1, ENPP2, FBN2, GNAO1, IGFBP2, IGFBP5, LAMB1, NCF2, NES, NID2, PDGFRA, SNX8, TGFBI, TRPC4
JUN	transcription regulator	Inhibited	-2.385	0.108	CFD, CGA, COL1A1, CYP11A1, DKK1, IGFBP2, NCF2
TWIST1	transcription regulator	Inhibited	-2.53	1.67e-07	ADAMTS1, APOD, COL1A1, COL6A1, FBN2, FCGBP, FREM2, IGFBP5, PCOLCE, PDGFRA, TGFBI
GATA6	transcription regulator	Inhibited	-2.768	5.82e-05	COL4A1, COL4A2, CYP11A1, IRF6, KDM5B, LAMA1, LAMB2, PDGFRA
CCR2	G-protein coupled receptor	Inhibited	-3.317	7.62e-09	COL1A1, COL4A1, COL4A2, COL6A1, COL6A2, DPT, FBN1, HSPG2, LAMB2, PCOLCE, TGFBI
ROCK1	kinase	Inhibited	-2.449	3.77e-07	COL1A1, COL4A2, COL6A2, FBN1, LAMA2, LAMC1
FGFR2	kinase	Inhibited	-2.214	9.45e-07	COL1A1, COL4A1, COL4A2, DKK1, LAMA1, LAMB1, PCOLCE, PDGFRA
TGFB1	growth factor	Inhibited	-2.233	0.000924	AASS, CALCOCO2, CD34, CFD, CFH, CHST3, COL18A1, COL1A1, COL4A1, COL4A2, COL6A1, COL6A2, CPXM1, CTSB, CYP11A1, FBN1, GNAO1, GYG1, HSPG2, IGFBP2, IGFBP5, KDM5B, LAMC1, NCF2, PAPPA, PDGFRA, PILRA, PLCL1, TGFBI
CG	complex	Inhibited	-2.18	0.00247	ADAMTS1, CYP11A1, DPT, ENPP2, HSD3B1, IGFBP2, PAPPA, TSPAN13
SMARCB1	transcription regulator	Inhibited	-2	0.00445	BAG3, COL18A1, COL1A1, COL5A2, IGFBP2, PLCL1
IGF1R	transmembrane receptor	Inhibited	-2.105	0.00855	COL18A1, COL1A1, COL4A1, COL4A2, CYP11A1, IGFBP2, IGFBP5, TGFBI
MAP2K1	kinase	Inhibited	-2.219	0.0129	COL1A1, CTSB, CYP11A1, DKK1, PDGFRA
CD44	other	Inhibited	-2	0.0297	COL18A1, COL1A1, COL5A2, LAMB1, LAMC1
VEGFA	growth factor	Inhibited	-2.213	0.0428	ADAMTS1, CD34, COL1A1, CTSB, HBE1, IGFBP5
a Upstream Regulator refers to any molecule that can affect the expression or transcription another molecule as curated by the literature. Molecules highlighted in yellow are depicted in Figure 7.
b The predicted activation state of the upstream regulator, based on the Activation z‑score. Orange highlight: supports an upstream regulator prediction of activated; Blue highlight: supports an upstream regulator prediction of inhibited.
c The Activation z-score predicts the activation state of the upstream regulator, using the molecule expression patterns of the molecules downstream of an upstream regulator. An absolute z-score of ≥ 2 is considered significant.
d The p-value of overlap is calculated by the right-tailed Fisher’s Exact Test and indicates the statistical significance of genes in the dataset that are downstream of the upstream regulator.
